# Supplementary material for: Nonlinear Associations between Blood Cadmium Concentration and Thyroid Hormones According to Smoking Status in Korean Adults: The Korea National Health and Nutrition Examination Survey (KNHANES)
Source: Toxics. 2023 Jan 29;11(2):129. doi: 10.3390/toxics11020129 (PMC9958680; doi:10.3390/toxics11020129)
Supplement: Supplementary file 1 [file toxics-11-00129-s001.zip]

Archive with 1 entries (1 files):
- toxics-2182952-supplementary.pdf
